# Supplementary material for: Functional retrogression of LOFSEPs in specifying floral organs in barley
Source: aBIOTECH. 2024 Oct 15;6(1):1–11. doi: 10.1007/s42994-024-00182-4 (PMC11889289; doi:10.1007/s42994-024-00182-4)
Supplement: Supplementary file 7 — Supplementary file7 (XLSX 13 kb) [file 42994_2024_182_MOESM7_ESM.xlsx]

## Sheet: Supplemental Data Set S1
Supplemental Table 1. Primers used in this study. Primers for this study are listed according to gene ID and experiments. F: forward; R: reverse
Name	Gene ID	Experiment	Primers (5’-3’)
HvMADS14	HORVU5Hr1G095630	qRT-PCR	F: CAGCGGCGGCAGGCGAGAG
			R: CCAGGCTGGCCGCTGCAAC
HvMADS15	HORVU2Hr1G063800	qRT-PCR	F: ATGGATGCTGAGCCACCTC
			R: ATACAGCGAACCAGCATTCC
HvMADS4	HORVU1Hr1G063620	qRT-PCR	F: CCAGCATGATATCGCCTTG
			R: GGCAAAATGCATGATGGAC
HvMADS16	HORVU7Hr1G091210	qRT-PCR	F: GCTGACATGTACGCCTTCC
			R: AAATCGTGTGCACGAGACC
HvMADS3	HORVU3Hr1G026650	qRT-PCR	F: GCAGCAGCAGCATTACTCC
			R: ACACATGCACGCGACAGTA
OsMADS58	HORVU1Hr1G029220	qRT-PCR	F: ATCATGCAGCAGCCTCAGT
			R: CGTGCGTTGCACTGAAAG
HvMADS13	HORVU1Hr1G023620	qRT-PCR	F: GGATGGGGCTCATCAGTTC
			R: CCAGCTGGTTTGACAGGAA
HvMADS21	HORVU1Hr1G064150	qRT-PCR	F: CTCTTCACCTCGGCTACGA
			R: TCTTCACAACACGCACACG
HvMADS1	HORVU4Hr1G067680	qRT-PCR	F: TCGTCTGCAGGTTGGATATG
			R: CAGCGTACAACGCAGCTTAG
HvMADS5	HORVU7Hr1G025700	qRT-PCR	F: CCTGGATCACATGAACAATGA
			R: CGAAATGCGCACATGTCTAT
HvMADS34	HORVU5Hr1G095710	qRT-PCR	F: ATTTCGTGGCATGGATGTG
			R: AACACAAAAGCAGCCGAGTT
HvMADS7	HORVU7Hr1G054220	qRT-PCR	F: ACCCTCCTGAGTCCCTGAA
			R: ACGAAAGTTGCACGCAAAA
HvMADS8	HORVU5Hr1G076400	qRT-PCR	F: GTGGCGGCGTCCTTC
			R: GTACGTGCGGGCCTTTT
HvMADS6	HORVU6Hr1G066140	qRT-PCR	F: ATGCTGGGGTGGGTTCTT
			R: GCCACGCAGGGTACTTCTC
HvMADS1	HORVU4Hr1G067680	CRISPR knockout	M1T1U6-sgF: TGGGAAGGTGGAGATGAGGGTTTTAGAGCTAGAAAT
			M1T1U6a-R: CCTCATCTCCACCTTCCCACGGCAGCCAAGCCAGCA
HvMADS5	HORVU7Hr1G025700	CRISPR knockout	M5T1U6-sgF: CGGGAAGGTGGAGCTGAAGGTTTTAGAGCTAGAAAT
			M5T1U6b-R: CTTCAGCTCCACCTTCCCGCAACACAAGCGGCAGC
HvMADS34	HORVU5Hr1G095710	CRISPR knockout	M34T1U6-sgF: AGGCAAGGTGGTGCTGCAGGTTTTAGAGCTAGAAAT
			M34T1U6c-R: CTGCAGCACCACCTTGCCTCTGAGCCTCAGCGCAG
HvMADS6	HORVU6Hr1G066140	CRISPR knockout	M6T1U6-sgF: CATCGAGAACAAGATCAACGTTTTAGAGCTAGAAAT
			M6T1U6a-R: GTTGATCTTGTTCTCGATGCGGCAGCCAAGCCAGCA
			M6T2U6-sgF: CGCGGCAAGCTCTACGAGTTGTTTTAGAGCTAGAAAT
			M6T2U6b-R: AACTCGTAGAGCTTGCCGCGCAACACAAGCGGCAGC
